# Supplementary material for: Bioinformatics identification and validation of biomarkers and infiltrating immune cells in endometriosis
Source: Front Immunol. 2022 Nov 29;13:944683. doi: 10.3389/fimmu.2022.944683 (PMC9745028; doi:10.3389/fimmu.2022.944683)
Supplement: Supplementary file 7 [file Table_1.xlsx]

## Sheet: Sheet1
gene
A2M
ACACB
ADH1B
AEBP1
AGTR1
AKR1C1
ANXA6
AOC3
APOL3
AQP1
ARHGAP6
C7
CBX7
CCDC69
CDH5
CFH
CHRDL1
CLDN5
COL14A1
COL8A2
CPE
CSGALNACT1
CTSF
CWH43
CXCL12
DCLK1
DMD
DPYSL3
ELMO1
EPHA3
FABP4
FAM129A
FEZ1
FHL5
FMO2
FMOD
FRY
FRZB
FXYD1
FXYD6
FZD4
FZD7
GAS1
GATA6
GGT5
GIMAP6
GPC3
GPR116
GYG1
HEG1
HMGB3
ICAM2
IFFO1
ISCU
ITGA7
ITM2A
ITPR1
JAM2
KLF2
LAMB2
LHFP
LTBP3
LY96
LYVE1
MAP7
MCCC2
MEIS2
MEOX2
MFAP4
MMRN2
MN1
MYH11
MYL9
NFASC
NFATC1
NGF
NR3C1
NRN1
NTRK2
NUAK1
PAPSS1
PDE1A
PDE2A
PDGFRL
PDLIM2
PDLIM3
PECAM1
PLSCR4
PMP22
PPP1R16B
PPP1R3C
PRELP
PTGER3
PTGFR
PTGIS
PTRF
RARRES2
RCAN2
RUSC2
S1PR1
SELP
SGCE
SH3BP5
SLIT3
SPTAN1
SPTBN1
SRPX
STXBP1
SYNPO
TCEAL2
TCF21
TNS1
TPD52
TSPAN4
TSPAN7
VCAM1
WISP2
ZFPM2
