# Supplementary material for: Bioinformatics identification and validation of biomarkers and infiltrating immune cells in endometriosis
Source: Front Immunol. 2022 Nov 29;13:944683. doi: 10.3389/fimmu.2022.944683 (PMC9745028; doi:10.3389/fimmu.2022.944683)
Supplement: Supplementary file 8 [file Table_2.xlsx]

## Sheet: diff_expr
	logFC	AveExpr	t	P.Value	adj.P.Val	B
C7	4.50344	9.46387	7.36698	3.92559e-09	3.32107e-06	10.8123
TCF21	3.36503	7.18431	6.61674	4.74778e-08	9.55374e-06	8.43469
MYH11	3.11859	9.33503	6.58432	5.29049e-08	1.01213e-05	8.33138
GATA6	3.09029	6.88963	6.33716	1.20817e-07	1.6785e-05	7.54301
CFH	3.00161	7.93491	7.05387	1.10723e-08	4.78375e-06	9.82381
PLA2G2A	2.92807	8.94577	3.84845	0.000391338	0.00422471	-0.132016
ACTG2	2.92752	9.07186	5.50471	1.94101e-06	0.000107258	4.89307
PTGIS	2.89474	7.41751	7.60264	1.80644e-09	2.35738e-06	11.5514
PDLIM3	2.88138	6.83895	8.08271	3.76852e-10	1.45653e-06	13.0416
FABP4	2.71927	7.50011	5.35209	3.21797e-06	0.000138729	4.41124
PLN	2.70361	6.17545	5.99847	3.74749e-07	3.73788e-05	6.46229
WISP2	2.61321	7.90811	6.08533	2.80355e-07	3.14591e-05	6.73932
CHL1	2.56608	6.48301	5.29829	3.84388e-06	0.000153516	4.24192
DES	2.54749	7.00078	6.78132	2.74202e-08	7.61891e-06	8.95866
LYVE1	2.53688	6.85839	6.55272	5.87925e-08	1.07204e-05	8.23065
FZD7	2.50968	7.29375	6.38114	1.04304e-07	1.50274e-05	7.68333
AOC3	2.48286	8.35867	7.17091	7.50942e-09	4.38175e-06	10.1941
HSD17B6	2.41154	5.68555	5.93749	4.59383e-07	4.03116e-05	6.26791
ADH1B	2.40712	6.22598	5.41159	2.64293e-06	0.000125378	4.59883
CPE	2.33687	7.98181	6.00149	3.70979e-07	3.73218e-05	6.47194
PRELP	2.32582	7.95897	7.31061	4.72915e-09	3.32107e-06	10.6348
TCEAL2	2.3243	7.41507	6.44043	8.55532e-08	1.36768e-05	7.87253
MFAP5	2.28862	8.22236	5.39988	2.74742e-06	0.000127573	4.56187
PTGFR	2.24212	5.40522	6.98107	1.41025e-08	5.23066e-06	9.59308
CNN1	2.22675	9.54848	5.4168	2.59772e-06	0.000124584	4.61527
RERGL	2.21613	6.13019	6.76574	2.88824e-08	7.83854e-06	8.90909
PCP4	2.19778	7.0996	4.15848	0.000151103	0.00219325	0.761299
MEOX2	2.19138	4.33907	7.05341	1.10892e-08	4.78375e-06	9.82235
ITGA7	2.19079	7.1027	7.58051	1.94264e-09	2.35738e-06	11.4822
KLF2	2.15342	9.38876	6.7125	3.4492e-08	8.23034e-06	8.73969
IGJ	2.13613	6.37989	4.61672	3.54686e-05	0.000748496	2.13031
FAM129A	2.12442	8.29215	7.31376	4.68014e-09	3.32107e-06	10.6447
CHRDL1	2.11157	8.54707	5.45548	2.28527e-06	0.000119592	4.73741
DPT	2.07088	8.16786	5.46114	2.24277e-06	0.000118398	4.75531
GPC3	2.05426	7.83011	6.1721	2.09776e-07	2.55008e-05	7.01621
MFAP4	2.05088	9.11983	5.13356	6.61258e-06	0.000226302	3.72544
ASPN	2.03629	8.4978	4.98752	1.06694e-05	0.000308963	3.27042
AQP1	2.03622	8.99133	7.10092	9.47144e-09	4.78375e-06	9.97273
CSTA	2.02848	6.67525	5.29644	3.86749e-06	0.000153516	4.23609
FOS	2.02808	9.17855	3.28711	0.00202829	0.0135918	-1.66078
MGP	1.9631	12.0759	6.7095	3.48394e-08	8.23034e-06	8.73012
FMO1	1.95497	7.03879	5.64594	1.21405e-06	7.74205e-05	5.34056
MN1	1.94756	7.59394	6.55497	5.83526e-08	1.07204e-05	8.23782
VCAM1	1.94514	7.8839	5.55015	1.66927e-06	9.78911e-05	5.03687
SYNPO	1.94221	8.59139	7.81786	8.92508e-10	2.08311e-06	12.2222
CASQ2	1.90318	5.70925	7.69688	1.32598e-09	2.35738e-06	11.8457
CCL19	1.87575	7.88866	5.85722	6.005e-07	4.66666e-05	6.01223
HOXC6	1.86575	7.78616	4.82316	1.82189e-05	0.000470386	2.76211
SELE	1.8529	5.1123	4.28176	0.00010278	0.00164308	1.12445
LMO3	1.85057	6.35874	5.28429	4.02563e-06	0.000157363	4.19792
FMO2	1.83272	6.84159	8.1681	2.85796e-10	1.45653e-06	13.3041
TAGLN	1.83214	11.948	5.39907	2.75479e-06	0.000127573	4.55932
PDGFRL	1.83058	8.25956	5.82525	6.68082e-07	5.01436e-05	5.91046
RGS2	1.82858	9.48344	5.06824	8.19309e-06	0.000260723	3.52154
GAS1	1.82779	8.9548	5.80049	7.25595e-07	5.3593e-05	5.83165
C3	1.81598	12.1285	4.72139	2.53244e-05	0.000589892	2.44964
ZFPM2	1.79574	7.85714	5.22004	4.97551e-06	0.000180324	3.99619
CLU	1.79067	9.88127	5.62675	1.29407e-06	8.03288e-05	5.27968
PLIN1	1.77054	6.23505	4.31621	9.223e-05	0.00152238	1.22664
DPYSL3	1.75142	9.24563	6.65862	4.12853e-08	8.97832e-06	8.5681
KCNMB1	1.75098	8.36258	5.23178	4.78672e-06	0.000176218	4.03302
GGT5	1.73968	6.60713	5.50356	1.94848e-06	0.000107258	4.8894
FRZB	1.73251	7.52647	6.73402	3.21039e-08	8.23034e-06	8.80816
LY96	1.73105	8.09158	5.99315	3.8146e-07	3.74087e-05	6.44534
FXYD1	1.73016	9.17489	7.06538	1.06573e-08	4.78375e-06	9.86024
TPSAB1	1.72969	8.02402	5.43529	2.44342e-06	0.000121339	4.67363
ROBO3	1.72955	6.60773	6.47451	7.63464e-08	1.23745e-05	7.98123
ITM2A	1.72116	8.9292	5.58639	1.47991e-06	8.97067e-05	5.15169
NFASC	1.71429	6.43788	7.47336	2.76388e-09	2.82664e-06	11.1465
PDE2A	1.70854	7.39562	5.97739	4.02073e-07	3.88156e-05	6.39511
CCL2	1.69864	7.38653	4.11853	0.000171064	0.00237093	0.644531
ADIPOQ	1.6956	5.68989	4.45464	5.95233e-05	0.00110085	1.64031
S100A8	1.66045	7.36928	4.27342	0.000105508	0.0016684	1.09974
CLDN5	1.6588	8.16495	5.49591	1.99851e-06	0.000107746	4.86523
SYNM	1.6421	7.49092	4.77429	2.13448e-05	0.00052774	2.61182
PLP1	1.62911	6.73704	5.29285	3.91355e-06	0.000154579	4.22481
RCAN2	1.62822	7.64141	6.59677	5.07505e-08	9.87097e-06	8.37106
HP	1.62097	7.69941	4.3485	8.33054e-05	0.00139881	1.3227
MYLK	1.60594	10.2494	5.19913	5.33018e-06	0.000190807	3.93063
AEBP1	1.60294	10.9598	6.70588	3.52628e-08	8.23034e-06	8.71859
HLA-DRB4	1.59353	5.71836	3.68966	0.000630183	0.00592138	-0.577061
DCLK1	1.59128	6.59432	5.7631	8.21885e-07	5.88429e-05	5.71274
PLSCR4	1.5868	8.77268	5.84154	6.32758e-07	4.85808e-05	5.9623
BCHE	1.58626	6.59979	3.91854	0.000316329	0.00361209	0.0672644
LIMS2	1.58585	8.82682	7.99611	4.9924e-10	1.45653e-06	12.7744
ENO2	1.57084	6.42873	4.72338	2.51623e-05	0.000588466	2.45573
HS3ST3A1	1.56993	5.57548	4.12751	0.000166364	0.00234761	0.670743
PDE1A	1.56921	6.91914	7.56863	2.02003e-09	2.35738e-06	11.445
PPP1R1A	1.56541	5.20654	3.76186	0.000507943	0.00507943	-0.375835
CDH19	1.55765	4.65634	5.43806	2.4211e-06	0.000121339	4.68238
SEMA3C	1.55424	8.11627	5.44434	2.37123e-06	0.000121029	4.70222
MMP28	1.55057	5.45123	7.45808	2.90657e-09	2.82664e-06	11.0986
FHL1	1.54396	8.53494	5.82426	6.703e-07	5.01436e-05	5.90729
MEIS2	1.53073	8.28869	4.90617	1.39114e-05	0.000383798	3.01828
AOX1	1.53049	7.64267	3.53016	0.00100849	0.00833134	-1.01453
CXCL2	1.52776	6.90675	3.53022	0.00100831	0.00833134	-1.01436
SCN7A	1.51941	4.45584	5.62729	1.29175e-06	8.03288e-05	5.28139
MXRA5	1.51189	9.61868	5.43672	2.43181e-06	0.000121339	4.67817
FHL5	1.51046	5.42059	5.33629	3.39043e-06	0.000144403	4.3615
NPY1R	1.50737	4.87725	4.19009	0.000136937	0.00202798	0.853998
NRN1	1.50724	7.91843	6.98141	1.40864e-08	5.23066e-06	9.59417
FCGR2B	1.5054	7.18356	4.6893	2.80853e-05	0.0006389	2.35151
COL8A2	1.49494	6.92917	6.04547	3.2029e-07	3.42916e-05	6.61219
SGCE	1.48686	8.45756	5.64024	1.2373e-06	7.80499e-05	5.32247
SCRG1	1.48433	6.59214	5.35175	3.22156e-06	0.000138729	4.41018
AGTR1	1.47894	5.81461	6.84818	2.19447e-08	6.35017e-06	9.17122
BGN	1.4788	9.86232	5.45994	2.25173e-06	0.000118398	4.75151
SGCG	1.47826	4.73492	4.71118	2.61723e-05	0.000604356	2.41841
PGM5	1.4669	6.06412	6.84323	2.23099e-08	6.35017e-06	9.15548
FCER1A	1.46678	6.67264	6.09436	2.72019e-07	3.082e-05	6.76814
FMOD	1.46102	10.0002	6.23583	1.69527e-07	2.1982e-05	7.21959
COL14A1	1.46075	7.39324	6.91505	1.75653e-08	5.85676e-06	9.38361
EBF2	1.45972	6.22427	5.95186	4.37863e-07	3.99208e-05	6.31371
LTBP2	1.45894	9.81408	5.58565	1.48358e-06	8.97067e-05	5.14933
MCTP1	1.45858	5.83781	6.01728	3.51919e-07	3.63442e-05	6.52229
LHFP	1.44466	9.68704	5.83205	6.53105e-07	4.98153e-05	5.93209
LMOD1	1.44256	8.44584	3.8111	0.000438051	0.00456433	-0.237497
PPP1R3C	1.43987	7.42218	5.64247	1.22818e-06	7.78958e-05	5.32953
HSPB8	1.43322	8.51724	5.56399	1.59426e-06	9.45146e-05	5.08071
CYBRD1	1.43025	6.95826	5.22218	4.94049e-06	0.000179612	4.00291
GREM1	1.42439	6.15177	3.52481	0.00102436	0.00841854	-1.02902
SCN3A	1.42131	4.46242	5.31789	3.60294e-06	0.000149631	4.30358
SELP	1.42047	7.83762	6.00585	3.65615e-07	3.7102e-05	6.48584
S100A9	1.40214	7.69153	3.62539	0.00076244	0.00680945	-0.754538
NGF	1.40121	6.66945	6.5387	6.16108e-08	1.09485e-05	8.18595
PTGER3	1.39742	5.91825	8.14399	3.08987e-10	1.45653e-06	13.2301
RNASE6	1.3945	7.31339	5.24151	4.63564e-06	0.000171739	4.06356
UPK3B	1.38405	6.33924	3.21544	0.00248135	0.0157035	-1.84624
MYL9	1.38321	11.4695	4.83019	1.7808e-05	0.000462677	2.78376
SCG2	1.38255	5.57106	3.36687	0.00161668	0.0116174	-1.45155
HSD11B1	1.38241	6.68501	3.6743	0.000659626	0.00608525	-0.619627
TMEM47	1.37567	8.90046	5.79292	7.44128e-07	5.4505e-05	5.80758
FLNC	1.37351	9.15003	6.25577	1.58596e-07	2.07957e-05	7.28323
PPP1R12B	1.37243	7.70333	6.85273	2.16151e-08	6.35017e-06	9.18567
S1PR1	1.37215	7.47465	6.61671	4.74821e-08	9.55374e-06	8.43461
REEP1	1.37152	6.66221	5.90599	5.1032e-07	4.34704e-05	6.16754
LOXL1	1.36883	8.85349	4.19801	0.000133594	0.00198857	0.877276
PRG4	1.36778	4.33385	3.52574	0.00102159	0.00840393	-1.0265
PLVAP	1.36651	9.267	4.78984	2.02966e-05	0.000507197	2.6596
HSPB2	1.35666	7.02731	4.72237	2.5244e-05	0.000589196	2.45265
DKK3	1.35643	7.86244	5.49516	2.00351e-06	0.000107746	4.86285
MMRN2	1.35616	8.2374	7.31791	4.61641e-09	3.32107e-06	10.6578
WIF1	1.35555	5.89726	3.00285	0.00445503	0.0243286	-2.38163
CTSG	1.35527	6.99716	5.04071	8.96613e-06	0.000279026	3.43579
TIMP4	1.3516	5.23542	4.01571	0.00023497	0.00292646	0.346191
ARHGAP6	1.3515	6.03094	6.41559	9.29576e-08	1.40885e-05	7.79328
CMA1	1.34893	5.68361	5.36417	3.09195e-06	0.000135143	4.4493
DIRAS3	1.34799	6.38009	3.33616	0.00176474	0.0123394	-1.53245
IGLV1-44	1.34646	6.60546	5.3094	3.70541e-06	0.000151563	4.27687
ABCA8	1.34334	8.82185	3.79052	0.000466051	0.00477508	-0.295419
SRPX	1.33932	9.82205	5.14728	6.32117e-06	0.000216965	3.76833
TSPAN7	1.33852	8.87333	6.10595	2.61686e-07	2.994e-05	6.80511
ITPR1	1.33776	6.95374	4.64224	3.2678e-05	0.000710154	2.20796
GAS6	1.3323	10.2864	6.8831	1.9536e-08	6.33293e-06	9.28216
CSGALNACT1	1.32835	7.71546	5.08206	7.83e-06	0.000253119	3.56466
PLXDC2	1.32383	8.10302	6.50838	6.81788e-08	1.17007e-05	8.08925
IGLL5	1.32039	8.03199	4.24054	0.000116965	0.00180553	1.00254
HSPB7	1.32027	6.88759	5.70713	9.90367e-07	6.75882e-05	5.53483
PCOLCE2	1.31511	6.72958	3.82014	0.000426276	0.00448166	-0.212016
COLEC12	1.31116	8.74856	4.54684	4.43662e-05	0.000880533	1.91835
FOLR2	1.31051	8.29223	4.95246	1.19631e-05	0.000339682	3.16164
TSPAN2	1.30946	4.29363	5.93368	4.65269e-07	4.03712e-05	6.25576
CXCL12	1.30614	10.1392	5.38914	2.84684e-06	0.00012877	4.528
PPP1R16B	1.29945	6.70123	5.39286	2.81194e-06	0.000128185	4.53975
KCNE4	1.29244	6.75667	4.99073	1.05583e-05	0.000306507	3.28037
IRAK3	1.28858	6.00707	6.41958	9.17278e-08	1.4085e-05	7.80599
KCNMA1	1.27599	6.99137	4.41457	6.75958e-05	0.0012025	1.52009
S100B	1.27291	4.82092	3.70781	0.000597027	0.0056787	-0.52666
NUAK1	1.27076	8.40471	6.51249	6.72474e-08	1.17007e-05	8.10238
IGFBP6	1.2705	10.1213	4.10075	0.000180754	0.00245239	0.592706
SLC22A3	1.26986	5.10702	3.01466	0.0043148	0.0237967	-2.3525
LEP	1.26762	4.81455	4.81802	1.85253e-05	0.000476189	2.74628
ELMO1	1.26744	6.31937	5.02427	9.46175e-06	0.000289054	3.38463
CA3	1.26714	4.47229	3.88291	0.00035253	0.00390696	-0.0342469
PTPRZ1	1.2631	4.36169	5.1014	7.34879e-06	0.00024503	3.625
RNASE1	1.26025	8.83006	6.2182	1.79817e-07	2.28095e-05	7.16333
ACTA2	1.25725	10.3101	5.59388	1.44351e-06	8.81978e-05	5.17544
OGN	1.25619	8.98394	4.39224	7.25498e-05	0.00126555	1.45326
MARCO	1.25504	5.86696	3.88135	0.000354203	0.00391797	-0.0386813
SDPR	1.24947	6.77249	4.7722	2.14894e-05	0.000529997	2.60541
CCDC69	1.24897	7.19612	4.49817	5.1822e-05	0.000988762	1.77135
LGALS2	1.24425	5.6545	5.09472	7.51158e-06	0.000249034	3.60416
FCN1	1.24375	7.37529	4.64824	3.20535e-05	0.000701809	2.22624
CDH3	1.24371	7.15464	3.13099	0.00313815	0.0187903	-2.06164
EMCN	1.2436	7.11758	4.80054	1.96055e-05	0.000496305	2.69248
MPZ	1.24349	5.98661	4.35498	8.16169e-05	0.00137839	1.34204
EGR1	1.24345	10.0159	3.43015	0.00134807	0.0101891	-1.28355
CPA3	1.24223	7.55959	4.60243	3.71329e-05	0.000772443	2.08688
TPM2	1.23744	9.495	5.32822	3.48207e-06	0.0001467	4.33609
CYR61	1.23718	9.62963	3.1944	0.00263157	0.0164315	-1.90022
MYOT	1.23586	4.55306	4.6668	3.01963e-05	0.00067263	2.28281
SLC15A3	1.23362	6.83983	3.98566	0.000257675	0.00311291	0.259599
IGFBP5	1.22963	9.99332	4.616	3.55507e-05	0.000748875	2.12812
FRY	1.22775	6.6455	6.96759	1.47486e-08	5.23066e-06	9.55034
FXYD6	1.21939	9.66109	5.11981	6.91806e-06	0.000233335	3.68247
EPHA4	1.21029	5.93004	5.85687	6.01219e-07	4.66666e-05	6.01109
FABP3	1.2043	6.64619	6.04273	3.23239e-07	3.42927e-05	6.60344
TNS1	1.20144	9.20263	7.08125	1.01104e-08	4.78375e-06	9.91048
RARRES1	1.20028	8.83123	2.75752	0.00853137	0.0383665	-2.96976
CSPG4	1.19683	6.34029	7.01588	1.25617e-08	5.055e-06	9.70344
MNDA	1.1903	6.32592	4.27758	0.000104139	0.00165348	1.11206
JAM2	1.18769	9.17786	6.43139	8.81769e-08	1.37203e-05	7.84369
SLIT2	1.18641	7.99318	4.26275	0.0001091	0.00171358	1.06817
CCDC102B	1.18026	4.32344	4.77014	2.16332e-05	0.000530377	2.59908
VSIG4	1.17982	8.53969	4.38719	7.37171e-05	0.00127827	1.43819
ZFP36	1.17895	10.862	3.2515	0.00224254	0.014604	-1.75321
RGS5	1.17583	9.17947	5.24048	4.65152e-06	0.000171783	4.0603
LILRB2	1.1742	5.43149	3.96233	0.000276752	0.00328555	0.192586
SEMA3G	1.17217	8.06366	5.85733	6.00297e-07	4.66666e-05	6.01256
NCF1	1.17096	6.42778	5.71253	9.72704e-07	6.71684e-05	5.552
GPR20	1.17006	5.91909	6.40968	9.48133e-08	1.41855e-05	7.77441
CD163	1.16959	7.64077	3.59863	0.000825053	0.00720686	-0.827971
FAM107A	1.16397	7.42629	4.61293	3.59032e-05	0.000752462	2.11878
WNT2B	1.1627	6.21479	4.78512	2.06091e-05	0.000513907	2.6451
HOXC8	1.16172	5.31448	4.45282	5.98669e-05	0.00110398	1.63487
FILIP1L	1.16113	9.30582	3.96698	0.00027285	0.00325246	0.205909
BNC2	1.15935	8.39858	4.78417	2.06726e-05	0.00051439	2.64218
GIMAP6	1.15931	8.19389	5.4198	2.57202e-06	0.000124584	4.62475
CHI3L1	1.15913	6.77549	2.66028	0.0109475	0.0457092	-3.19336
MCAM	1.15884	8.97013	5.57903	1.51655e-06	9.12273e-05	5.12837
TNFSF14	1.15489	5.26244	3.49443	0.00111916	0.00896352	-1.11114
NGFR	1.15355	5.6973	4.03251	0.000223141	0.00281263	0.394702
PECAM1	1.14754	9.18117	5.3696	3.03687e-06	0.000134196	4.46642
NTRK2	1.14321	6.14851	5.20198	5.28029e-06	0.000189603	3.93958
APOLD1	1.14308	7.63973	3.65561	0.000697223	0.00634185	-0.671275
ABCA6	1.13331	6.24452	3.6234	0.000766941	0.00684266	-0.760016
PLTP	1.12953	9.82528	4.91674	1.34407e-05	0.00037435	3.05098
PDGFD	1.1295	8.14628	3.31187	0.00189089	0.0129369	-1.59614
CPVL	1.12519	7.67603	4.58576	3.91705e-05	0.000801461	2.03628
TMEM176A	1.1241	9.84189	4.67592	2.93227e-05	0.000660611	2.31064
SLITRK3	1.12174	4.93078	4.43169	6.40224e-05	0.00115478	1.57143
TMEM176B	1.1215	9.15413	3.76575	0.000502057	0.0050405	-0.364948
LST1	1.11827	7.37124	5.06694	8.22805e-06	0.000260927	3.51749
NDUFA4L2	1.11197	7.04564	5.51792	1.85777e-06	0.000104735	4.93486
IFI44L	1.11089	6.4122	2.66569	0.0107979	0.0453767	-3.18106
CYTL1	1.10847	5.78658	4.63961	3.29553e-05	0.000714847	2.19995
KIAA1462	1.09816	7.1622	4.74193	2.36993e-05	0.000566744	2.51254
RUSC2	1.09726	6.7385	5.45007	2.32658e-06	0.000121029	4.72034
GPR116	1.09278	7.92334	5.96411	4.20318e-07	3.92408e-05	6.35275
CD1C	1.08899	5.67197	3.80475	0.000446516	0.0046281	-0.255393
MEOX1	1.08783	6.36238	4.49798	5.18528e-05	0.000988762	1.77079
ZFHX4	1.08116	6.41229	4.73602	2.41558e-05	0.000573242	2.49444
SERPINI1	1.07813	6.26432	5.20345	5.25482e-06	0.000189271	3.94419
C21orf62	1.07401	5.60504	3.9627	0.000276444	0.00328524	0.19363
CAV1	1.07227	10.6826	4.49563	5.22429e-05	0.000992955	1.7637
CCL21	1.06959	8.75966	3.0108	0.00436018	0.0239677	-2.36203
ITGBL1	1.06012	6.64304	4.13583	0.000162124	0.00230168	0.69504
LTC4S	1.0581	5.90456	3.62236	0.000769303	0.00685657	-0.762878
IL11RA	1.05786	7.78748	5.28479	4.01908e-06	0.000157363	4.19947
SPI1	1.05758	5.46285	5.01324	9.80908e-06	0.000295031	3.35035
VIPR2	1.05677	6.2029	6.15074	2.25301e-07	2.66911e-05	6.94804
BST2	1.05669	8.80709	3.54816	0.000956791	0.00798124	-0.965661
EFEMP1	1.05594	9.74721	2.6645	0.0108307	0.0454492	-3.18377
PON3	1.05397	6.55622	4.55051	4.38483e-05	0.000876216	1.92947
CSF1R	1.05304	8.62582	4.62371	3.46823e-05	0.000737676	2.15155
PTRF	1.05148	10.6218	5.88919	5.39744e-07	4.46725e-05	6.11404
COL16A1	1.04967	8.81976	4.64753	3.21268e-05	0.000702097	2.22408
GEM	1.04788	8.76216	3.21206	0.0025049	0.015799	-1.85492
CCL16	1.04768	5.447	5.86216	5.90685e-07	4.66666e-05	6.02796
CLDN15	1.04717	8.16504	4.63744	3.31859e-05	0.000718515	2.19334
DPEP2	1.04287	4.63041	4.69901	2.72203e-05	0.000622865	2.38117
SGCA	1.03792	4.5188	5.00845	9.96394e-06	0.000297467	3.33546
CLEC10A	1.03291	6.91939	4.57607	4.04053e-05	0.000824353	2.00689
ANGPT1	1.03153	6.83689	3.96074	0.000278106	0.00329826	0.188011
SORBS1	1.03039	7.43473	5.39387	2.80258e-06	0.000128185	4.54293
AIF1	1.03014	7.28328	5.30264	3.78904e-06	0.000152476	4.25561
CFP	1.02945	4.96401	4.07588	0.000195208	0.00257291	0.520371
SLIT3	1.02941	7.9556	5.88064	5.55375e-07	4.54401e-05	6.08679
L1CAM	1.02915	5.57924	6.3871	1.02245e-07	1.49296e-05	7.70236
MS4A4A	1.02664	8.08866	3.25969	0.00219148	0.0144035	-1.73202
LYL1	1.02567	6.27515	4.59064	3.85625e-05	0.000795096	2.0511
HLA-DPA1	1.0248	10.1418	4.68043	2.88994e-05	0.000653597	2.32442
CTSF	1.0228	9.2801	5.52163	1.83507e-06	0.000104419	4.94658
HSPB6	1.0216	8.92998	4.30246	9.63072e-05	0.0015741	1.18582
GLT8D2	1.02024	8.40572	4.66492	3.03788e-05	0.000675278	2.2771
RARRES2	1.01688	10.1378	4.56294	4.2139e-05	0.000854301	1.96711
CALB2	1.01576	7.1411	2.67483	0.0105497	0.0446553	-3.16025
EGR2	1.01522	6.97769	2.86377	0.00646179	0.0314407	-2.71916
SFRP1	1.0142	10.0025	2.74224	0.00887515	0.0395921	-3.00527
EPHA3	1.01397	4.16337	7.28645	5.12247e-09	3.32107e-06	10.5587
TACR2	1.01192	6.06032	5.67819	1.09051e-06	7.14956e-05	5.44293
SLCO2A1	1.00981	8.08164	4.4484	6.0715e-05	0.00111057	1.62157
SLC16A4	1.00946	5.86224	2.91358	0.00566196	0.0287738	-2.59949
CFB	1.00914	7.67528	3.97521	0.000266057	0.00318943	0.229561
COL9A3	1.00888	5.34009	4.13049	0.000164836	0.00233264	0.679427
TIMP1	1.00652	12.3738	4.07971	0.00019291	0.00255347	0.531507
SPARCL1	1.00585	11.7918	4.92482	1.30916e-05	0.000368142	3.07598
POPDC2	1.00564	5.98095	3.81119	0.000437943	0.00456433	-0.237266
FAM110B	1.00554	6.72324	5.00759	9.99205e-06	0.000297467	3.33278
FGF7	1.00552	6.71519	3.83663	0.000405568	0.00433423	-0.165435
CHIT1	1.00529	4.9879	2.80105	0.00761854	0.0353513	-2.86786
AKR1C1	1.00505	7.29721	5.48834	2.04934e-06	0.000109706	4.84129
CSRP1	1.00169	11.1258	4.61139	3.60803e-05	0.000754584	2.11411
MEF2C	1.00044	7.82494	5.51201	1.89459e-06	0.000105789	4.91614
EMX2	-1.00367	9.12309	-3.75286	0.000521826	0.00517832	-0.401016
PRC1	-1.0037	7.01369	-3.52973	0.00100976	0.00833373	-1.01569
SPC25	-1.00603	5.20155	-3.37755	0.00156805	0.011373	-1.42334
KLRD1	-1.00772	6.40449	-6.14964	2.26129e-07	2.66911e-05	6.94454
KLK6	-1.00834	7.48287	-3.59523	0.000833347	0.00724677	-0.837275
NETO2	-1.00999	6.69608	-4.82962	1.7841e-05	0.000462677	2.782
ARFGAP3	-1.01101	9.06088	-6.17564	2.07312e-07	2.54937e-05	7.02749
ANK3	-1.01136	7.78567	-4.33466	8.70214e-05	0.00145493	1.2815
TFAP2C	-1.01435	6.64604	-5.4101	2.65597e-06	0.000125487	4.59414
SPAG1	-1.01468	5.81569	-5.31947	3.58419e-06	0.000149384	4.30855
UCP2	-1.01603	10.0197	-4.24825	0.000114174	0.00177654	1.02531
ALDH1A2	-1.01965	7.27564	-3.56515	0.000910334	0.00770384	-0.919419
SLC2A8	-1.02227	7.67609	-3.28353	0.00204892	0.0136596	-1.6701
PLCH1	-1.02585	5.25003	-5.08975	7.63526e-06	0.000250669	3.58862
MET	-1.02733	7.52436	-4.79915	1.96941e-05	0.000496469	2.6882
FAM174B	-1.02791	7.84427	-5.1763	5.74598e-06	0.000200765	3.85913
KMO	-1.02802	6.71818	-3.00114	0.00447567	0.0244071	-2.38584
TDP1	-1.03059	7.27675	-6.68163	3.82339e-08	8.58057e-06	8.64138
WNT5A	-1.03088	8.86614	-3.8315	0.000411903	0.00437389	-0.179934
EZH2	-1.03179	5.80293	-4.11464	0.000173141	0.00238837	0.633179
RPRD1A	-1.03226	7.51258	-6.94352	1.59779e-08	5.48419e-06	9.47397
MYO6	-1.03275	7.49282	-5.69988	1.01456e-06	6.84389e-05	5.5118
SERINC5	-1.03303	10.1711	-5.90134	5.18297e-07	4.38299e-05	6.15274
LGR5	-1.03316	7.28695	-3.53815	0.000985211	0.00818321	-0.992844
HOOK2	-1.03338	7.94787	-4.88849	1.47353e-05	0.00039714	2.96362
H2AFY2	-1.03435	7.53114	-4.21041	0.000128521	0.0019428	0.913749
ZWINT	-1.04124	8.07902	-5.05084	8.67353e-06	0.000272831	3.46734
POPDC3	-1.04155	6.19542	-3.61605	0.000783766	0.00694499	-0.780212
FZD5	-1.04249	6.62992	-4.84846	1.67829e-05	0.000442115	2.84005
PRSS12	-1.04889	6.51755	-3.86305	0.000374417	0.00410276	-0.090644
SEMA5A	-1.0492	8.70717	-4.86148	1.60877e-05	0.000427661	2.88023
PMAIP1	-1.05212	6.08046	-3.18573	0.00269596	0.0167186	-1.92241
AGPAT5	-1.05267	8.13144	-4.89711	1.43278e-05	0.000390668	2.99026
MAD2L1	-1.0529	5.88947	-4.01083	0.000238524	0.00295536	0.332095
LRRC59	-1.05331	9.74967	-6.22452	1.76057e-07	2.25779e-05	7.18351
CEACAM1	-1.05643	7.22992	-5.17687	5.73527e-06	0.000200765	3.86091
BUB1	-1.05671	4.77262	-5.27151	4.19912e-06	0.000162264	4.15774
ELP3	-1.05848	8.39096	-3.77682	0.000485647	0.00492195	-0.333904
MAOA	-1.05922	8.44909	-2.85439	0.00662368	0.0319151	-2.74153
TFPI2	-1.05946	8.6861	-2.76293	0.00841266	0.037935	-2.95715
LYPLA1	-1.06696	8.49749	-6.26897	1.51752e-07	2.02477e-05	7.32535
KIR3DL1	-1.0672	6.39205	-4.27802	0.000103996	0.00165345	1.11336
PGBD5	-1.06784	7.4325	-2.94005	0.00527539	0.0273699	-2.53532
PGR	-1.06843	7.58844	-2.7898	0.00784533	0.0361021	-2.8943
PDZK1	-1.06967	5.27238	-3.43046	0.00134689	0.0101891	-1.28274
HJURP	-1.07203	5.70656	-3.39307	0.00149979	0.0110217	-1.3822
TTK	-1.07624	4.61916	-2.80048	0.0076299	0.0353758	-2.86921
NUSAP1	-1.07639	6.90452	-3.54261	0.000972446	0.0080887	-0.980734
OVOL2	-1.07697	6.50743	-5.03246	9.21132e-06	0.000283631	3.41013
LGR4	-1.07873	7.14617	-4.08555	0.000189455	0.00251928	0.548493
CNDP2	-1.0818	10.4251	-5.34261	3.32035e-06	0.000142458	4.3814
DNAJC10	-1.08478	7.82585	-4.52134	4.81307e-05	0.000935809	1.84127
SLC15A1	-1.08481	5.91973	-3.72206	0.000572172	0.00551383	-0.48699
KIF15	-1.08648	5.23492	-3.5718	0.000892764	0.00760777	-0.901307
ANXA4	-1.08656	10.5328	-5.95378	4.35067e-07	3.99208e-05	6.31982
ARHGEF5	-1.08786	7.08456	-4.24284	0.000116124	0.00179731	1.00934
HOXA11	-1.08875	8.12864	-3.69902	0.000612867	0.00579416	-0.551083
DLGAP5	-1.09287	5.70162	-3.44706	0.00128384	0.00983552	-1.23835
RNF43	-1.09668	6.46064	-5.76621	8.13418e-07	5.85962e-05	5.72263
ABCC3	-1.10339	7.07741	-2.93362	0.00536693	0.0276888	-2.55094
DIO2	-1.10388	7.93334	-3.71822	0.000578771	0.00555906	-0.49769
STRA6	-1.1043	8.27343	-4.99491	1.0415e-05	0.000304963	3.29337
BDH1	-1.10615	6.76079	-4.81229	1.88727e-05	0.000481935	2.72864
KRT19	-1.10889	9.98795	-3.86111	0.000376617	0.00411528	-0.0961295
C8orf4	-1.11033	7.67123	-4.02645	0.000227338	0.00285579	0.377201
DLX6	-1.11366	5.39111	-3.72962	0.000559402	0.00542662	-0.465928
PTPRR	-1.11417	5.2436	-3.59705	0.000828887	0.00722775	-0.832284
PIP5K1B	-1.11957	6.60988	-4.90733	1.38587e-05	0.000383248	3.02189
LAMB3	-1.11983	7.75935	-2.63799	0.0115833	0.0473455	-3.2438
WNT2	-1.12276	8.68054	-4.15665	0.000151969	0.00219954	0.75592
DCTPP1	-1.12842	8.33077	-4.41311	6.79095e-05	0.00120625	1.51572
LLGL2	-1.1306	7.61971	-5.24771	4.54196e-06	0.000169256	4.083
MT1G	-1.13122	8.58453	-3.37019	0.00160142	0.0115433	-1.44279
ZDHHC13	-1.14134	7.25143	-5.96499	4.1908e-07	3.92408e-05	6.35556
KIAA0101	-1.14134	7.50869	-4.29548	9.84448e-05	0.00159563	1.1651
UGT8	-1.14355	6.30013	-4.23037	0.000120746	0.00185165	0.972556
FOXJ1	-1.14358	6.85327	-3.93341	0.000302318	0.00350586	0.109729
IL15	-1.1451	7.14501	-4.23614	0.000118587	0.00182815	0.989558
SLPI	-1.14694	11.3022	-3.37022	0.00160127	0.0115433	-1.44271
PRAME	-1.1543	6.99871	-3.84695	0.000393112	0.00423603	-0.136249
HPN	-1.15501	6.66795	-4.40745	6.91381e-05	0.00121696	1.49878
DERA	-1.15645	8.45889	-5.04214	8.92405e-06	0.000278459	3.44026
ERBB3	-1.15953	6.82396	-5.79165	7.47284e-07	5.4505e-05	5.80354
SLC26A2	-1.16138	8.89658	-3.51921	0.00104124	0.00850933	-1.04419
CHODL	-1.16464	5.97716	-3.1398	0.00306259	0.0184488	-2.03932
CDS1	-1.17034	5.44651	-5.49808	1.98422e-06	0.000107746	4.87207
DUSP4	-1.17174	6.63079	-4.37558	7.64752e-05	0.00131826	1.40349
KIF4A	-1.17792	6.21391	-4.25956	0.000110198	0.00172388	1.05873
DUOX1	-1.17829	7.1938	-3.22231	0.00243406	0.015463	-1.82856
PRF1	-1.17887	7.95215	-4.62584	3.4445e-05	0.000736347	2.15806
IL2RB	-1.18046	9.02793	-4.81563	1.86698e-05	0.000478849	2.7389
CTNNA2	-1.18088	6.38551	-2.86493	0.00644196	0.0313763	-2.71638
COL7A1	-1.18188	7.7579	-4.3488	8.32259e-05	0.00139881	1.3236
MCCC2	-1.18425	8.82055	-6.50228	6.9582e-08	1.17684e-05	8.0698
MELK	-1.18687	6.62948	-3.79741	0.000456498	0.00469369	-0.27606
HOOK1	-1.195	5.9359	-3.74685	0.000531303	0.00523232	-0.417821
OCLN	-1.20143	6.76629	-5.22667	4.86796e-06	0.000177529	4.01699
CDK1	-1.20541	6.64504	-4.45581	5.93023e-05	0.0010985	1.64383
MUC1	-1.20638	8.92989	-3.92517	0.000310011	0.00355843	0.0861734
CEP55	-1.20801	5.50632	-2.94898	0.00515078	0.0268586	-2.51361
CA8	-1.21127	5.65943	-3.58455	0.000859934	0.00741169	-0.866478
ZBTB10	-1.21546	6.43833	-5.95528	4.3289e-07	3.99208e-05	6.32461
HN1	-1.21901	8.62149	-4.52093	4.81937e-05	0.000935809	1.84003
GMNN	-1.21981	8.35609	-4.88096	1.51004e-05	0.00040604	2.94038
CCNB1	-1.22038	6.95661	-4.7607	2.23039e-05	0.000542264	2.57011
CCNB2	-1.22052	6.84355	-3.85648	0.00038194	0.00415453	-0.109265
PTCH1	-1.22472	7.76285	-4.99541	1.03978e-05	0.000304963	3.29494
HN1L	-1.22656	8.69815	-6.38681	1.02345e-07	1.49296e-05	7.70143
EDN3	-1.23187	6.05426	-4.12478	0.000167782	0.00235339	0.662756
TMEM30B	-1.232	7.61567	-5.06801	8.19926e-06	0.000260723	3.52083
SLC39A6	-1.23695	9.62959	-5.45986	2.2523e-06	0.000118398	4.75127
F2RL1	-1.23705	6.63533	-4.77981	2.0967e-05	0.000520607	2.62876
MT1F	-1.24187	10.5312	-3.75111	0.000524575	0.00518927	-0.405923
SH3YL1	-1.24208	9.43068	-5.51411	1.88142e-06	0.000105559	4.92279
FOXL2	-1.24278	8.85727	-4.02238	0.000230202	0.00288556	0.365441
MAP2K6	-1.24417	6.98707	-3.61185	0.000793537	0.00701484	-0.79174
ISG20	-1.25115	7.56921	-4.31092	9.37785e-05	0.00154357	1.21092
RRM2	-1.26884	7.02487	-4.07887	0.000193408	0.00255347	0.52908
PEMT	-1.27219	8.98537	-5.30517	3.75751e-06	0.000151731	4.26357
CNKSR1	-1.2765	6.72457	-3.77421	0.000489466	0.00494123	-0.341222
TOM1L1	-1.27712	7.23171	-5.64878	1.20265e-06	7.71148e-05	5.34956
LAMC3	-1.28045	7.9358	-4.16641	0.000147423	0.00215322	0.784513
PLLP	-1.28081	9.34922	-4.37119	7.7543e-05	0.0013347	1.39039
WWC1	-1.2822	8.03568	-4.85214	1.65832e-05	0.000438238	2.85142
LMNB2	-1.28405	7.45981	-4.48086	5.4759e-05	0.00103071	1.71921
FOXA2	-1.2858	6.23427	-5.26261	4.32413e-06	0.00016491	4.1298
TPX2	-1.28648	7.12358	-4.09054	0.000186556	0.00250243	0.562993
KIF11	-1.28848	5.71879	-3.91253	0.000322179	0.00366098	0.0500909
CDCP1	-1.29031	7.49111	-4.99344	1.0465e-05	0.000304963	3.28881
GZMA	-1.29341	8.25954	-4.58582	3.91629e-05	0.000801461	2.03646
PRSS16	-1.29841	6.84998	-5.67852	1.08933e-06	7.14956e-05	5.44396
GJB1	-1.30888	7.67894	-5.40504	2.70082e-06	0.000126919	4.57818
TSPAN12	-1.31635	6.64566	-5.25872	4.37996e-06	0.000165977	4.11758
GINS3	-1.32408	6.45559	-5.30674	3.73808e-06	0.000151563	4.26851
SLC27A2	-1.3245	5.1345	-5.97322	4.07713e-07	3.88156e-05	6.38181
QPCT	-1.32505	7.4016	-4.93844	1.25228e-05	0.000353852	3.11819
HNF1B	-1.33531	7.92389	-4.83774	1.73774e-05	0.000454695	2.807
PAX2	-1.33691	7.36028	-4.77166	2.15269e-05	0.000529997	2.60376
DDX52	-1.33837	8.08432	-5.32919	3.47101e-06	0.0001467	4.33912
HAL	-1.34149	5.87049	-3.97901	0.000262981	0.00316717	0.240474
IVNS1ABP	-1.34973	8.82744	-6.02395	3.44171e-07	3.58613e-05	6.54354
LAD1	-1.3553	7.33895	-5.71825	9.54362e-07	6.63256e-05	5.57016
PRSS8	-1.36649	7.86626	-5.01743	9.67582e-06	0.000292162	3.36335
SLC15A2	-1.36659	6.34807	-4.18904	0.000137387	0.00203207	0.850907
KRT23	-1.36883	6.86095	-4.42779	6.48208e-05	0.00116558	1.55971
ARG2	-1.36953	8.09573	-5.17506	5.76951e-06	0.000200986	3.85524
C4BPA	-1.37149	8.30025	-3.41316	0.00141569	0.0105376	-1.32884
SPINT2	-1.37264	9.59201	-6.00725	3.63908e-07	3.7102e-05	6.49031
STX18	-1.37755	10.0606	-4.99303	1.0479e-05	0.000304963	3.28754
ACSM3	-1.3796	7.06589	-5.36982	3.03472e-06	0.000134196	4.4671
SCNN1A	-1.38129	8.05158	-4.80828	1.91199e-05	0.000486121	2.71628
ATP2C2	-1.39903	6.33997	-4.42486	6.54242e-05	0.00117462	1.55095
LRRC31	-1.40152	4.54362	-3.58193	0.000866589	0.00746354	-0.873646
KLF5	-1.41242	6.87548	-5.87664	5.62832e-07	4.56129e-05	6.07406
PROM1	-1.41375	8.21868	-3.84711	0.000392923	0.00423603	-0.135798
DNAJC15	-1.41679	9.23689	-5.06839	8.18892e-06	0.000260723	3.52203
IRF6	-1.42524	8.41402	-4.89272	1.45337e-05	0.000395358	2.9767
HOXB6	-1.44146	7.17323	-6.72426	3.31657e-08	8.23034e-06	8.77711
TPD52	-1.44461	6.37293	-7.11167	9.13936e-09	4.78375e-06	10.0068
ITGB8	-1.44681	6.0083	-5.25005	4.50708e-06	0.000168625	4.09034
COBL	-1.44728	7.10239	-4.0481	0.000212681	0.00272199	0.439805
TPD52L1	-1.46511	9.4156	-5.30656	3.74038e-06	0.000151563	4.26792
RBM47	-1.49028	9.17488	-5.93255	4.67019e-07	4.03712e-05	6.25218
GZMB	-1.50508	7.80713	-3.88686	0.000348332	0.00388049	-0.0230268
EYA2	-1.51601	8.4868	-4.3602	8.02842e-05	0.00136577	1.35758
PRKX	-1.51942	7.70755	-4.66983	2.9903e-05	0.000671996	2.29206
P2RY14	-1.51985	8.12567	-4.61283	3.59144e-05	0.000752462	2.11848
ZNF165	-1.53242	4.96788	-5.08757	7.68979e-06	0.000251372	3.58185
HOMER2	-1.5399	7.73865	-4.41705	6.70657e-05	0.00119856	1.52753
HMGCR	-1.53999	8.0682	-5.695	1.03117e-06	6.88327e-05	5.49631
CLDN4	-1.54052	7.5266	-3.8102	0.000439246	0.00457271	-0.240045
ELF3	-1.54116	8.01963	-5.25611	4.41785e-06	0.000166849	4.10938
SORD	-1.54778	8.17996	-5.26519	4.28749e-06	0.000164049	4.1379
MSX2	-1.56239	6.05256	-3.8913	0.000343661	0.00384549	-0.0103822
AP1M2	-1.57312	7.24507	-5.89332	5.32355e-07	4.43756e-05	6.1272
MUC16	-1.57388	8.48069	-3.75749	0.000514642	0.0051201	-0.388072
CENPM	-1.59758	6.08857	-5.4971	1.99066e-06	0.000107746	4.86899
TOP2A	-1.60837	6.23735	-3.43654	0.00132347	0.0100552	-1.2665
HSD11B2	-1.61721	7.36602	-3.73747	0.000546435	0.00532295	-0.444037
CLDN7	-1.62061	8.05391	-4.9641	1.15173e-05	0.000331053	3.19773
VNN1	-1.62991	6.74584	-3.59383	0.000836793	0.0072605	-0.841112
PAPSS1	-1.6355	10.9722	-5.87987	5.56807e-07	4.54401e-05	6.08433
MAP7	-1.63774	6.8104	-7.13159	8.555e-09	4.75414e-06	10.0698
IL20RA	-1.63925	6.57448	-5.3817	2.91776e-06	0.000131468	4.50455
PPAP2C	-1.64078	8.50411	-5.3893	2.84528e-06	0.00012877	4.52852
PLA2G7	-1.64793	7.44281	-5.28343	4.03716e-06	0.000157363	4.1952
DSP	-1.6526	9.34959	-6.96673	1.47911e-08	5.23066e-06	9.5476
TTC9	-1.66149	5.49251	-6.14356	2.30772e-07	2.6931e-05	6.92514
SRD5A3	-1.66563	5.60008	-6.17532	2.07532e-07	2.54937e-05	7.02647
SLC18A2	-1.67068	7.31083	-4.58541	3.92146e-05	0.000801461	2.03522
PTPN3	-1.68782	7.4237	-5.94224	4.52147e-07	4.03116e-05	6.28307
MSX1	-1.69281	9.55153	-3.81473	0.000433294	0.00454725	-0.227287
SPINT1	-1.69941	7.63699	-4.92277	1.31792e-05	0.000368446	3.06964
WFDC2	-1.71131	10.3996	-4.74061	2.38003e-05	0.000567995	2.50851
SLC34A2	-1.71145	9.1014	-4.7777	2.11105e-05	0.000523056	2.62229
MPZL2	-1.71354	7.18266	-6.05604	3.09179e-07	3.35395e-05	6.6459
CLDN10	-1.71745	9.03962	-4.7529	2.28737e-05	0.00055381	2.54618
KLRC3	-1.74998	5.13188	-6.71199	3.45511e-08	8.23034e-06	8.73805
SCGB2A2	-1.75189	5.45099	-3.46204	0.00122941	0.00957761	-1.19823
UPK1B	-1.77387	7.10029	-3.88105	0.000354531	0.00391797	-0.0395471
TMC5	-1.79176	6.51003	-5.17654	5.74144e-06	0.000200765	3.85988
TOX3	-1.79508	5.11049	-4.9228	1.31777e-05	0.000368446	3.06976
CRISP2	-1.80223	4.97959	-5.00653	1.00268e-05	0.000297743	3.32948
SLC1A1	-1.80391	7.38149	-4.36507	7.90582e-05	0.0013528	1.37212
ACPP	-1.8072	6.71774	-4.79378	2.00397e-05	0.000502932	2.67169
ASRGL1	-1.80773	9.99857	-5.25868	4.38054e-06	0.000165977	4.11745
CTSW	-1.84136	7.53367	-4.20436	0.000130973	0.00196207	0.895944
DEFB1	-1.87131	8.94374	-4.40765	6.9093e-05	0.00121696	1.49939
SLC44A4	-1.87414	7.50608	-5.66068	1.15596e-06	7.53636e-05	5.38733
HGD	-1.87595	7.04768	-4.81898	1.84679e-05	0.000475763	2.74922
KIF20A	-1.87812	6.62547	-4.23547	0.000118834	0.00182954	0.987602
IDO1	-1.89552	8.94839	-4.73005	2.46261e-05	0.000581755	2.47616
GRHL2	-1.89766	6.99809	-7.04304	1.14777e-08	4.78375e-06	9.78951
TCN1	-1.89868	6.82055	-4.01811	0.00023325	0.00291422	0.35309
CLDN3	-1.90414	8.22166	-4.65994	3.08697e-05	0.00068229	2.26191
DLX5	-1.95378	8.15705	-5.15858	6.0907e-06	0.000210915	3.80368
KIAA1324	-1.95817	7.89213	-5.65015	1.19719e-06	7.71148e-05	5.3539
PERP	-1.95896	8.96432	-6.07733	2.87951e-07	3.20037e-05	6.7138
CYP26A1	-1.97766	6.47051	-3.48713	0.00114314	0.00908753	-1.1308
CP	-1.99464	8.1764	-5.10901	7.16774e-06	0.000239678	3.64873
PLS1	-1.99732	6.31783	-6.07197	2.93151e-07	3.22742e-05	6.69672
GRAMD1C	-2.00751	5.87829	-4.55224	4.36065e-05	0.000875883	1.9347
RORB	-2.00984	7.01488	-5.73487	9.02967e-07	6.34797e-05	5.62297
CDH1	-2.02472	7.8068	-5.39662	2.77718e-06	0.000127597	4.55161
RAB25	-2.0292	7.71348	-5.60743	1.37996e-06	8.52074e-05	5.21838
TSPAN1	-2.05065	8.91498	-5.27012	4.21839e-06	0.000162471	4.15338
SALL1	-2.09825	6.87492	-5.78163	7.72675e-07	5.60069e-05	5.77166
EHF	-2.11721	5.81301	-5.29736	3.85569e-06	0.000153516	4.239
NKG7	-2.12439	7.934	-5.30821	3.72007e-06	0.000151563	4.27311
GCNT3	-2.12682	6.79872	-4.85929	1.62026e-05	0.000429736	2.87347
SLC3A1	-2.18751	7.00342	-4.26877	0.000107061	0.00168837	1.08597
MME	-2.18809	7.77902	-6.36879	1.08697e-07	1.52831e-05	7.64393
ACSL5	-2.19277	9.32279	-7.301	4.88182e-09	3.32107e-06	10.6045
HSD17B2	-2.20261	6.30275	-4.15327	0.000153572	0.0022153	0.746044
CWH43	-2.22894	5.99449	-6.37628	1.0601e-07	1.5087e-05	7.66784
MMP26	-2.28984	7.66046	-3.26879	0.00213595	0.0141147	-1.7084
TMPRSS4	-2.34776	7.25133	-5.99362	3.80863e-07	3.74087e-05	6.44684
CD24	-2.37703	10.3599	-6.73061	3.24714e-08	8.23034e-06	8.7973
ESRP1	-2.3894	7.25646	-7.24993	5.78021e-09	3.55027e-06	10.4435
PPM1H	-2.4154	7.88025	-6.84929	2.1864e-08	6.35017e-06	9.17474
AGR2	-2.60904	8.56912	-5.29934	3.83061e-06	0.000153516	4.24522
GNLY	-2.72575	9.99298	-5.93746	4.59421e-07	4.03116e-05	6.26783
EPCAM	-2.77191	9.35654	-6.61023	4.85207e-08	9.59723e-06	8.41395
SCGB1D2	-2.77386	7.69813	-3.57365	0.000887925	0.00758572	-0.896256
GABRP	-3.01063	9.68441	-5.89805	5.24023e-07	4.39953e-05	6.14225
CRISP3	-3.32782	6.19757	-4.46465	5.76586e-05	0.00107488	1.67041
SCGB2A1	-3.3924	10.3137	-5.22928	4.82639e-06	0.000176564	4.02516
PAEP	-3.44713	10.5955	-4.62141	3.49384e-05	0.000739983	2.14458
