# Supplementary material for: Bioinformatics identification and validation of biomarkers and infiltrating immune cells in endometriosis
Source: Front Immunol. 2022 Nov 29;13:944683. doi: 10.3389/fimmu.2022.944683 (PMC9745028; doi:10.3389/fimmu.2022.944683)
Supplement: Supplementary file 9 [file Table_3.xlsx]

## Sheet: Sheet1
ID	Description	GeneRatio	BgRatio	p value	p.adjust	q value	geneID	Count
hsa04514	Cell adhesion molecules	20/282	149/8098	1.92358e-07	1.92358e-07	4.77857e-05	23114/58494/3897/6403/7412/7122/999/5175/3696/100506658/1366/9071/3113/1365/24146/4359/6401/1364/3126/1001	20
hsa04670	Leukocyte transendothelial migration	14/282	114/8098	3.81896e-05	3.81896e-05	0.00474355	58494/653361/7412/7122/6387/5175/100506658/1366/10398/9071/1365/24146/1364/1496	14
hsa04614	Renin-angiotensin system	5/282	23/8098	0.000992335	0.000992335	0.0821723	185/4311/1215/1511/1359	5
hsa05150	Staphylococcus aureus infection	10/282	96/8098	0.00179136	0.00179136	0.0958186	3075/6403/718/2213/3113/25984/1672/629/3880/3126	10
hsa04270	Vascular smooth muscle contraction	12/282	134/8098	0.00240107	0.00240107	0.0958186	4660/185/4629/59/72/3779/4638/10398/3708/3778/1908/5320	12
hsa04061	Viral protein interaction with cytokine and cytokine receptor	10/282	100/8098	0.00243375	0.00243375	0.0958186	6360/6363/6387/53832/3560/1436/6347/2920/8740/6366	10
hsa04974	Protein digestion and absorption	10/282	103/8098	0.00302752	0.00302752	0.0958186	7373/4311/1296/1307/1359/6505/1294/6519/1299/6564	10
hsa05332	Graft-versus-host disease	6/282	42/8098	0.00308568	0.00308568	0.0958186	3824/3113/5551/3811/3002/3126	6
hsa04360	Axon guidance	14/282	182/8098	0.00442724	0.00442724	0.117734	2042/64221/3897/6586/56920/2043/10512/6387/5727/9037/10398/4233/9353/7474	14
hsa03320	PPAR signaling pathway	8/282	76/8098	0.0047398	0.0047398	0.117734	51703/2170/11001/10580/2167/5360/9370/5346	8
hsa05205	Proteoglycans in cancer	15/282	205/8098	0.0052132	0.0052132	0.117734	4660/8324/2318/2719/2065/5727/7855/4233/7482/3316/3708/857/288/7472/7474	15
hsa04530	Tight junction	13/282	169/8098	0.00600407	0.00600407	0.124295	11346/4629/58494/7122/3993/100506658/1366/10398/9071/1365/24146/1364/911	13
hsa05144	Malaria	6/282	50/8098	0.00741432	0.00741432	0.136421	6403/7412/5175/4233/6401/6347	6
hsa00350	Tyrosine metabolism	5/282	36/8098	0.00768814	0.00768814	0.136421	8639/125/3081/316/4128	5
hsa05323	Rheumatoid arthritis	8/282	93/8098	0.0154523	0.0154523	0.241788	6387/3113/3600/6347/284/3126/2920/2353	8
hsa04940	Type I diabetes mellitus	5/282	43/8098	0.016124	0.016124	0.241788	1363/3113/5551/3002/3126	5
hsa05412	Arrhythmogenic right ventricular cardiomyopathy	7/282	77/8098	0.0173489	0.0173489	0.241788	3679/1832/1674/3696/6442/6445/1496	7
hsa05416	Viral myocarditis	6/282	60/8098	0.0175194	0.0175194	0.241788	6442/6445/3113/5551/857/3126	6
hsa00140	Steroid hormone biosynthesis	6/282	61/8098	0.0188819	0.0188819	0.246877	79644/8630/1645/3294/3291/3290	6
hsa04020	Calcium signaling pathway	15/282	240/8098	0.0203142	0.0203142	0.250048	5733/845/5136/5737/185/4803/5350/2065/6865/4915/4638/4233/3708/2252/80310	15
hsa05217	Basal cell carcinoma	6/282	63/8098	0.0218205	0.0218205	0.250048	8324/5727/7855/7482/7472/7474	6
hsa05418	Fluid shear stress and atherosclerosis	10/282	139/8098	0.0230319	0.0230319	0.250048	10365/653361/7412/4208/5175/857/6401/6347/5608/2353	10
hsa04510	Focal adhesion	13/282	201/8098	0.0231506	0.0231506	0.250048	3679/4660/2318/3696/4638/8395/10398/4233/857/10319/1299/80310/3914	13
hsa04610	Complement and coagulation cascades	7/282	85/8098	0.0282181	0.0282181	0.292083	730/3075/1191/718/11326/629/722	7
hsa04924	Renin secretion	6/282	69/8098	0.0324439	0.0324439	0.32239	5136/358/185/3708/3778/1908	6
hsa05202	Transcriptional misregulation in cancer	12/282	192/8098	0.0357509	0.0357509	0.341587	7102/4208/6688/6692/3560/4233/1436/4066/4804/3002/8842/3207	12
hsa05143	African trypanosomiasis	4/282	37/8098	0.0385968	0.0385968	0.347784	7412/2150/3620/6401	4
hsa00340	Histidine metabolism	3/282	22/8098	0.0394435	0.0394435	0.347784	55748/3034/4128	3
hsa04115	p53 signaling pathway	6/282	73/8098	0.0411246	0.0411246	0.347784	64065/891/983/6241/9133/5366	6
hsa05330	Allograft rejection	4/282	38/8098	0.0419993	0.0419993	0.347784	3113/5551/3002/3126	4
hsa05166	Human T-cell leukemia virus 1 infection	13/282	222/8098	0.0461748	0.0461748	0.369282	6688/3560/3113/3600/4085/4488/9133/4487/3126/1958/2353/7538/1959	13
hsa04210	Apoptosis	9/282	136/8098	0.0475685	0.0475685	0.369282	4803/8722/3708/5551/84823/1521/3002/2353/5366	9
hsa05414	Dilated cardiomyopathy	7/282	96/8098	0.0495917	0.0495917	0.373322	3679/1674/5350/7169/3696/6442/6445	7
