# Supplementary material for: Bioinformatics identification and validation of biomarkers and infiltrating immune cells in endometriosis
Source: Front Immunol. 2022 Nov 29;13:944683. doi: 10.3389/fimmu.2022.944683 (PMC9745028; doi:10.3389/fimmu.2022.944683)
Supplement: Supplementary file 10 [file Table_4.xlsx]

## Sheet: Sheet1
miRNA	mRNA/lncRNA
hsa-miR-103a-3p	AGTR1
hsa-let-7a-5p	CXCL12
hsa-let-7b-5p	CXCL12
hsa-let-7c-5p	CXCL12
hsa-let-7e-5p	CXCL12
hsa-miR-17-5p	CXCL12
hsa-miR-22-3p	CXCL12
hsa-miR-25-3p	CXCL12
hsa-miR-28-5p	CXCL12
hsa-miR-31-5p	CXCL12
hsa-miR-103a-3p	CXCL12
hsa-miR-106a-5p	CXCL12
hsa-miR-107	CXCL12
hsa-miR-199a-5p	CXCL12
hsa-miR-199a-3p	CXCL12
hsa-miR-129-5p	CXCL12
hsa-miR-182-5p	CXCL12
hsa-miR-204-5p	CXCL12
hsa-miR-211-5p	CXCL12
hsa-miR-212-3p	CXCL12
hsa-miR-222-3p	CXCL12
hsa-miR-124-3p	CXCL12
hsa-miR-133a-3p	CXCL12
hsa-miR-138-5p	CXCL12
hsa-miR-127-3p	CXCL12
hsa-miR-149-5p	CXCL12
hsa-miR-150-5p	CXCL12
hsa-miR-154-5p	CXCL12
hsa-miR-185-5p	CXCL12
hsa-miR-186-5p	CXCL12
hsa-miR-188-5p	CXCL12
hsa-miR-299-3p	CXCL12
hsa-miR-302c-3p	CXCL12
hsa-miR-370-3p	CXCL12
hsa-miR-371a-3p	CXCL12
hsa-miR-383-5p	CXCL12
hsa-miR-342-3p	CXCL12
hsa-miR-326	CXCL12
hsa-miR-135b-5p	CXCL12
hsa-miR-339-5p	CXCL12
hsa-miR-133b	CXCL12
hsa-miR-345-5p	CXCL12
hsa-miR-346	CXCL12
hsa-miR-449a	CXCL12
hsa-miR-431-5p	CXCL12
hsa-miR-329-3p	CXCL12
hsa-miR-483-3p	CXCL12
hsa-miR-485-3p	CXCL12
hsa-miR-487a-3p	CXCL12
hsa-miR-490-3p	CXCL12
hsa-miR-491-5p	CXCL12
hsa-miR-520f-3p	CXCL12
hsa-miR-526b-5p	CXCL12
hsa-miR-525-3p	CXCL12
hsa-miR-524-3p	CXCL12
hsa-miR-520g-3p	CXCL12
hsa-miR-522-3p	CXCL12
hsa-miR-513a-5p	CXCL12
hsa-miR-532-5p	CXCL12
hsa-miR-552-3p	CXCL12
hsa-miR-580-3p	CXCL12
hsa-miR-615-3p	CXCL12
hsa-miR-642a-5p	CXCL12
hsa-miR-650	CXCL12
hsa-miR-449b-5p	CXCL12
hsa-miR-770-5p	CXCL12
hsa-miR-199b-3p	CXCL12
hsa-miR-193a-5p	CXCL12
hsa-miR-361-3p	CXCL12
hsa-miR-423-5p	CXCL12
hsa-miR-483-5p	CXCL12
hsa-miR-532-3p	CXCL12
hsa-miR-455-3p	CXCL12
hsa-miR-300	CXCL12
hsa-miR-877-5p	CXCL12
hsa-miR-665	CXCL12
hsa-miR-873-5p	CXCL12
hsa-miR-760	CXCL12
hsa-miR-941	CXCL12
hsa-miR-942-5p	CXCL12
hsa-miR-1224-5p	CXCL12
hsa-miR-513c-5p	CXCL12
hsa-miR-320c	CXCL12
hsa-miR-1323	CXCL12
hsa-miR-1287-5p	CXCL12
hsa-miR-302e	CXCL12
hsa-miR-1321	CXCL12
hsa-miR-320d	CXCL12
hsa-miR-1914-3p	CXCL12
hsa-miR-224-3p	CXCL12
hsa-miR-449c-5p	CXCL12
hsa-miR-3126-5p	CXCL12
hsa-miR-3139	CXCL12
hsa-miR-3179	CXCL12
hsa-miR-3200-3p	CXCL12
hsa-miR-3690	CXCL12
hsa-miR-3918	CXCL12
hsa-miR-3150b-3p	CXCL12
hsa-miR-4525	CXCL12
hsa-miR-3173-5p	CXCL12
hsa-miR-3194-3p	CXCL12
hsa-miR-4712-5p	CXCL12
hsa-miR-4756-5p	CXCL12
hsa-miR-4784	CXCL12
hsa-miR-5010-5p	CXCL12
hsa-miR-873-3p	CXCL12
hsa-miR-514a-3p	PDGFRL
hsa-miR-20a-5p	PTGER3
hsa-miR-23a-3p	PTGER3
hsa-miR-199a-5p	PTGER3
hsa-miR-23b-3p	PTGER3
hsa-miR-185-5p	PTGER3
hsa-miR-186-5p	PTGER3
hsa-miR-302d-3p	PTGER3
hsa-miR-371a-3p	PTGER3
hsa-miR-373-3p	PTGER3
hsa-miR-20b-5p	PTGER3
hsa-miR-409-3p	PTGER3
hsa-miR-526b-3p	PTGER3
hsa-miR-520c-3p	PTGER3
hsa-miR-1323	PTGER3
hsa-miR-3140-3p	PTGER3
hsa-miR-4306	PTGER3
hsa-miR-23c	PTGER3
hsa-miR-3622b-5p	PTGER3
hsa-miR-3681-3p	PTGER3
hsa-miR-642b-3p	PTGER3
hsa-miR-4644	PTGER3
hsa-miR-642a-3p	PTGER3
hsa-miR-664b-3p	PTGER3
hsa-miR-27b-3p	S1PR1
hsa-miR-200c-3p	S1PR1
hsa-miR-302a-3p	S1PR1
hsa-miR-302b-3p	S1PR1
hsa-miR-330-3p	S1PR1
hsa-miR-520a-3p	S1PR1
hsa-miR-520d-3p	S1PR1
hsa-miR-651-5p	S1PR1
hsa-miR-320c	S1PR1
hsa-miR-302e	S1PR1
hsa-miR-320d	S1PR1
hsa-miR-1914-3p	S1PR1
hsa-miR-3139	S1PR1
hsa-miR-4429	S1PR1
hsa-miR-1269b	S1PR1
hsa-miR-4784	S1PR1
hsa-let-7a-5p	AC138035.1
hsa-let-7a-5p	LINC01001
hsa-let-7a-5p	AC240565.2
hsa-let-7a-5p	ARHGAP27P1-BPTFP1-KPNA2P3
hsa-let-7b-5p	AC138035.1
hsa-let-7b-5p	LINC01001
hsa-let-7b-5p	AC240565.2
hsa-let-7b-5p	ARHGAP27P1-BPTFP1-KPNA2P3
hsa-let-7c-5p	AC138035.1
hsa-let-7c-5p	LINC01001
hsa-let-7c-5p	AC240565.2
hsa-let-7c-5p	ARHGAP27P1-BPTFP1-KPNA2P3
hsa-let-7e-5p	AC138035.1
hsa-let-7e-5p	LINC01001
hsa-let-7e-5p	AC240565.2
hsa-let-7e-5p	ARHGAP27P1-BPTFP1-KPNA2P3
hsa-miR-1287-5p	AC023509.1
hsa-miR-1287-5p	AC016876.2
hsa-miR-1321	VPS9D1-AS1
hsa-miR-138-5p	AC012501.1
hsa-miR-149-5p	LRRC75A-AS1
hsa-miR-150-5p	MALAT1
hsa-miR-188-5p	AC016876.2
hsa-miR-200c-3p	AC120036.4
hsa-miR-200c-3p	RRN3P2
hsa-miR-200c-3p	XIST
hsa-miR-204-5p	NEAT1
hsa-miR-211-5p	NEAT1
hsa-miR-212-3p	SNHG16
hsa-miR-22-3p	AC004224.2
hsa-miR-22-3p	LRRC75A-AS1
hsa-miR-222-3p	TYMSOS
hsa-miR-23a-3p	SNHG5
hsa-miR-23a-3p	AC091564.7
hsa-miR-23b-3p	SNHG5
hsa-miR-23b-3p	AC091564.7
hsa-miR-23c	SNHG5
hsa-miR-23c	AC091564.7
hsa-miR-25-3p	MALAT1
hsa-miR-299-3p	AC016876.2
hsa-miR-300	AC016876.2
hsa-miR-302b-3p	FGD5-AS1
hsa-miR-302c-3p	FGD5-AS1
hsa-miR-302d-3p	FGD5-AS1
hsa-miR-302e	FGD5-AS1
hsa-miR-3140-3p	AC016876.2
hsa-miR-3173-5p	AC009065.4
hsa-miR-3179	AC010542.4
hsa-miR-3194-3p	TUG1
hsa-miR-3200-3p	AC026362.1
hsa-miR-339-5p	NEAT1
hsa-miR-339-5p	AL035425.3
hsa-miR-342-3p	AL390195.1
hsa-miR-342-3p	AC010327.5
hsa-miR-345-5p	NEAT1
hsa-miR-361-3p	AC016876.2
hsa-miR-361-3p	AC073548.1
hsa-miR-3681-3p	AC138035.1
hsa-miR-3681-3p	LINC01001
hsa-miR-3681-3p	AC240565.2
hsa-miR-3681-3p	AC005261.1
hsa-miR-370-3p	AC016876.2
hsa-miR-373-3p	FGD5-AS1
hsa-miR-3918	STAG3L5P-PVRIG2P-PILRB
hsa-miR-409-3p	TUG1
hsa-miR-423-5p	AC016876.2
hsa-miR-449b-5p	XIST
hsa-miR-449c-5p	GAS5
hsa-miR-449c-5p	OIP5-AS1
hsa-miR-449c-5p	XIST
hsa-miR-4712-5p	NEAT1
hsa-miR-4756-5p	VPS9D1-AS1
hsa-miR-483-3p	HCG11
hsa-miR-483-3p	AC026362.1
hsa-miR-485-3p	AC016876.2
hsa-miR-485-3p	MIR155HG
hsa-miR-487a-3p	MIR155HG
hsa-miR-491-5p	AL645608.6
hsa-miR-491-5p	AC016876.2
hsa-miR-513a-5p	AL139099.4
hsa-miR-513a-5p	LINC01578
hsa-miR-520a-3p	FGD5-AS1
hsa-miR-520c-3p	FGD5-AS1
hsa-miR-520d-3p	FGD5-AS1
hsa-miR-520f-3p	SCAMP1-AS1
hsa-miR-520g-3p	XIST
hsa-miR-526b-5p	XIST
hsa-miR-532-3p	NEAT1
hsa-miR-532-5p	AC000120.1
hsa-miR-615-3p	XIST
hsa-miR-642a-5p	AC007952.4
hsa-miR-642a-5p	NORAD
hsa-miR-642a-5p	ZFAS1
hsa-miR-664b-3p	MALAT1
hsa-miR-665	LRRC75A-AS1
hsa-miR-665	ARHGAP27P1-BPTFP1-KPNA2P3
hsa-miR-760	TUG1
hsa-miR-770-5p	NEAT1
hsa-miR-873-3p	AC023509.1
hsa-miR-873-5p	AL022311.1
hsa-miR-877-5p	AC120036.4
hsa-miR-942-5p	AL359924.1
hsa-miR-942-5p	MALAT1
hsa-miR-942-5p	AL096870.2
hsa-miR-942-5p	NORAD
