# Supplementary material for: Bioinformatics identification and validation of biomarkers and infiltrating immune cells in endometriosis
Source: Front Immunol. 2022 Nov 29;13:944683. doi: 10.3389/fimmu.2022.944683 (PMC9745028; doi:10.3389/fimmu.2022.944683)
Supplement: Supplementary file 11 [file Table_5.xlsx]

## Sheet: Sheet1
Gene Symbol	Drug	Mode of administration	Study population/model			Results	Target/Mechanism	References
			In vitro	In vivo	Clinical trial
PTGER3	ILOPROST	Intraperitoneal injection ; In vitro treatment	Endometrial stromal cells(ESCs)	Mice model		Promoting the progression of endometriosis	PGI2 analogue, EMs progression via enhancement of the adhesive ability of ESCs and inhibition of the activity of NK cells	PMID: 35781537
	ASPIRIN	Intraperitoneal injection		Rat model		improving endometrial receptivity and enhance the pregnant rate of endometriosis	Increasing the expression of LIF in endometriosis during the implantation window	PMID: 33974468
		In vitro treatment	Eutopic endometrial stromal cells (EuESCs)			Inhibiting the progression of endometriosis	Attenuating NF-kB expression and reducing proliferative, adhesive, invasive, and migratory activity of endometrial cells	PMID: 34987984
	FLUPROSTENOL	Intraperitoneal injection		Mice model		Promoting the progression of endometriosis	Prostaglandin F2α receptor (FP receptor) agonist	PMID: 26472819
	BUTAPROST
	CICAPROST
	SULPROSTONE
	DINOPROSTONE
	TREPROSTINIL
	ENPROSTIL
	MISOPROSTOL
	BIMATOPROST
	CLOPROSTENOL
	CARBACYCLIN
	BERAPROST
AGTR1	CAPTOPRIL	Oral		Rat model		Reducing the size and progression of endometriotic lesions	Decreasing the serum levels VEGF and MCP-1	PMID:25090631
	ATORVASTATIN	Oral		Rat model		Attenuating endometriosis	Reducing the leukocyte infiltration and fibrosis	PMID: 30888523
		Intraperitoneal injection		Rat model		Inhibiting the ectopic endometrial tissue's establishment and development	Suppressing glycolysis and neovascularization	PMID: 33600864
	CABERGOLINE	Gastric lavage		Rat model		Decreasing volume of the ectopic endometrial implant	Suppressing TNF-α, VEGF, and CD 146/PDGF-Rβ staining of the ectopic endometrial implant	PMID: 34139652
		Oral			Surgical diagnosis of endometriosis (all subtypes); moderate to severe pain, Active (recruiting) phase I–II clinical trialsNCT03928288 phase II_x0002_recruiting	Decreasing volume of ovarian endometriosis and the pain	Selective dopamine D2-receptor agonist; anti-angiogenic effects	PMID: 34048704
	GENISTEIN	Oral		Mouse model		Reducing the size of peritoneal endometriosis lesions	Modulating estrogen receptor-α and estrogen receptor-β and inhibiting the development of inflammation and angiogenesis	PMID: 29736382
		Subcutaneous injections		Rat model		Pharmacologic, but not dietary, supporting surgically induced endometriosis in rat model	Increasing the progesterone receptor (PR)	PMID: 11294976
	ANDROSTANOLONE	-				Clinical treatment of endometriosis	Inhibiting the estrogen levels	PMID: 17983420
	DEXAMETHASONE	Intraperitoneal injection		Rat model		Reducing the size and progression of endometriotic lesions	Inhibiting the mitogen-activated protein kinase (MAPK) signaling pathway	PMID: 34206129
	INDOMETHACIN	Gastric lavage		Mouse model	Clincal used to relieve EM-related pain	Reducing the risk of endometriosis recurrence	Inhibiting the staining of α-SMA, p-p65, VEGF and ADRB2; increasing staining of E-cadherin and PR-B	PMID: 34330642
	DISULFIRAM	Intraperitoneal injection		Rat model		Preventing the growth of endometriotic implants	Inhibiting NF-κB expression, angiogenesis, and cell proliferation	PMID: 27831632
	CYCLOSPORINE
	SARALASIN
	TASOSARTAN
	EPROSARTAN
	VALSARTAN
	LOSARTAN
	PRATOSARTAN
	SPARSENTAN
	CANDESARTAN
	IDOXIFENE
	NITRENDIPINE
	LEVODOPA
S1PR1	AZILSARTAN MEDOXOMIL
	FINGOLIMOD
	FINGOLIMOD HYDROCHLORIDE
	AMISELIMOD HYDROCHLORIDE
	ASP-4058
	PONESIMOD
	SIPONIMOD
	CENERIMOD
	BMS-986104
	PINAFIDE
	ISOVELLERAL
CXCL12	SONEPCIUMAB
	CYCLOPHOSPHAMIDE
	PREDNISONE
	CHLORAMBUCIL
	ALEMTUZUMAB
	VINCRISTINE
	FLUDARABINE
	RITUXIMAB
